# Supplementary material for: Intra-Anal Imiquimod Cream against Human Papillomavirus Infection in Men Who Have Sex with Men Living with HIV: A Single-Arm, Open-Label Pilot Study
Source: J Clin Med. 2021 Sep 28;10(19):4477. doi: 10.3390/jcm10194477 (PMC8509144; doi:10.3390/jcm10194477)
Supplement: Supplementary file 1 [file jcm-10-04477-s001.zip]

Archive with 1 entries (1 files):
- jcm-1359140-supplementary.pdf
